# Supplementary material for: Epigallocatechin-3-Gallate Attenuates Myocardial Dysfunction via Inhibition of Endothelial-to-Mesenchymal Transition
Source: Antioxidants (Basel). 2023 May 7;12(5):1059. doi: 10.3390/antiox12051059 (PMC10215739; doi:10.3390/antiox12051059)
Supplement: Supplementary file 1 [file antioxidants-12-01059-s001.zip]

Archive with 1 entries (1 files):
- antioxidants-2326733-supplementary.pdf
